# Supplementary material for: E-Cigarette Use Among University Students: A Structured Literature Review of Health Risks, Behavioral and Social Determinants, and Nursing Implications
Source: Healthcare (Basel). 2025 Aug 28;13(17):2150. doi: 10.3390/healthcare13172150 (PMC12428087; doi:10.3390/healthcare13172150)
Supplement: Supplementary file 1 [file healthcare-13-02150-s001.zip]

Archive with 1 entries (1 files):
- healthcare-3814389-supplementary.pdf
